# Supplementary material for: Predictive value of seizure onset for gross motor dysfunction in individuals with pathogenic GABRB2 and GABRB3 variants
Source: Epilepsia. 2026 Jan 28;67(4):1945–60. doi: 10.1002/epi.70096 (PMC13075610; doi:10.1002/epi.70096)
Supplement: Supplementary file 1 — TABLE S1. Functional classification and clinical details for individuals carrying a GABRB2 or GABRB3 variant. [file EPI-67-1945-s002.xlsx]

## Sheet: GABRB2
Gene	C.DNA position	p. position	Functional consequence	Previously Published Functional data?	Reference (PMID)	Age at last data collection (in months)	Seizure frequency	Age at seizure onset	Gross Motor Function Classification System (GMFCS)	Intellectual disability
GABRB2	c.236T > C	p.(Met79Thr)	Loss of function	No		144	Unknown	9	I	Moderate
GABRB2	c.373G>A	p.(Asp125Asn)	Loss of function	No		129	Seizure free	9	normal	Mild
GABRB2	c.475G>T	p.(Ala159Ser)	Loss of function	Yes	38996765	228	Yearly	12	normal	Mild
GABRB2	c.481A>C	p.(Met161Leu)	Loss of function	Yes	38996765	96	Seizure free	9	normal	Moderate
GABRB2	c.516A>C	p.(Gln172His)	Loss of function	Yes	38996765	144	Seizure free	9	-	Mild
GABRB2	c.542A>T	p.(Tyr181Phe)	Loss of function	Yes	38996765	96	Daily	8	I	Severe
GABRB2	c.547T>C	p.(Tyr183His)	Loss of function	Yes	38996765	60	Daily	6	II	Mild
GABRB2	c.671T>G	p.(Phe224Cys)	Loss of function	No		55	Unknown	8	II	Unknown
GABRB2	c.735T>A	p.(Phe245Leu)	Gain of function	Yes	38996765	120	Weekly	3	I	Moderate
GABRB2	c.737T>C	p.(Ile246Thr)	Gain of function	Yes	38996765	24	Daily	5	V	Severe
GABRB2	c.737T>C	p.(Ile246Thr)	Gain of function	Yes	38996765	92	Daily	3	V	Severe
GABRB2	c.740T>G	p.(Leu247Arg)	Gain of function	Yes	38996765	108	Ongoing (frequency unknown)	7	I	Severe
GABRB2	c.742C>A	p.(Gln248Lys)	Loss of function	Yes	38996765	72	--	-	I	Mild
GABRB2	c.742C>A	p.(Gln248Lys)	Loss of function	Yes	38996765	152	Daily	60	I	Moderate
GABRB2	c.745A>G	p.(Thr249Ala)	Loss of function	No		18	Montly	7	II	Moderate
GABRB2	c.754C>G	p.(Pro252Ala)	Gain of function	Yes	39642202	204	Ongoing (frequency unknown)	192	II	Severe
GABRB2	c.755C>T	p.(Pro252Leu)	Gain of function	Yes	39642202	72	Daily	2	IV	Severe
GABRB2	c.763C>G	p.(Leu255Val)	Gain of function	Yes	38996765	36	Daily	5	IV	Moderate
GABRB2	c.775c>T	p.(Leu259Phe)	Gain of function	No		60	Seizure free	48	II	Unknown
GABRB2	c.815C>T	p.(Ala272Val)	Loss of function	No		25	Monthly	7	II	Moderate
GABRB2	c.830T>C	p.(Leu277ser)	Gain of function	Yes	38996765	188	Yearly	56	I	Severe
GABRB2	c.830T>C	p.(Leu277ser)	Gain of function	Yes	38996765	120	Seizure free	24	III	Severe
GABRB2	c.857C>T	p.(Thr286Ile)	Gain of function	No		226	Yearly	71	III	Severe
GABRB2	c.863T>C	p.(Ile288Thr)	Gain of function	Yes	38996765	36	Unknown	4	II	Moderate
GABRB2	c.865A>C	p.(Asn289His)	Gain of function	Yes	38996765	60	--	-	II	Mild
GABRB2	c.878G>C	p.(Arg293Pro)	Gain of function	Yes	38996765	78	Ongoing (frequency unknown)	58	V	Moderate
GABRB2	c.887T>C	p.(Leu296Pro)	Loss of function	No		156	Seizure free	14	normal	Mild
GABRB2	c.896T>G	p.(Ile299Ser)	Gain of function	Yes	38996765	36	Daily	3	V	Severe
GABRB2	c.895A>C	p.(Ile299Leu)	Gain of function	Yes	38996765	48	Daily	19	V	Severe
GABRB2	c.899C>T	p.(Pro300Leu)	Loss of function	Yes	38996765	72	Monthly	7	II	Moderate
GABRB2	c.899C>T	p.(Pro300Leu)	Loss of function	Yes	38996765	48	Weekly	5	II	Moderate
GABRB2	c.902A>G	p.(Tyr301Cys)	Loss of function	Yes	38996765	216	Seizure free	8	II	Severe
GABRB2	c.902A>G	p.(Tyr301Cys)	Loss of function	Yes	38996765	144	Weekly	7	II	Severe
GABRB2	c.902A>G	p.(Tyr301Cys)	Loss of function	Yes	38996765	206	Daily	6	II	Mild
GABRB2	c.902A>G	p.(Tyr301Cys)	Loss of function	Yes	38996765	102	Daily	9	II	Moderate
GABRB2	c.904G>A	p.(Val302Met)	Gain of function	Yes	38996765	97	--	-	II	Severe
GABRB2	c.904G>A	p.(Val302Met)	Gain of function	Yes	38996765	120	Seizure free	8	III	Unknown
GABRB2	c.904G>A	p.(Val302Met)	Gain of function	Yes	38996765	204	Unknown		II	Moderate
GABRB2	c.908A>G	p.(Lys303Arg)	Gain of function	Yes	38996765	60	Daily	0.03	V	Severe
GABRB2	c.908A>G	p.(Lys303Arg)	Gain of function	Yes	38996765	42	Ongoing (frequency unknown)	0.03	V	Severe
GABRB2	c.908A>G	p.(Lys303Arg)	Gain of function	Yes	38996765	48	Seizure free	0.47	V	Severe
GABRB2	c.910G>A	p.(Ala304Thr)	Gain of function	Yes	38996765	168	Seizure free	24	II	Severe
GABRB2	c.911C>T	p. (Ala304Val)	Gain of function	No		33	Seizure free	35	III	Moderate
GABRB2	c.910G>A	p.(Ala304Thr)	Gain of function	Yes	38996765	24	Monthly	1	III	Severe
GABRB2	c.946G>A	p.(Val316Ile)	Loss of function	No		252	Unknown	108	I	Normal
GABRB2	c.946G>A	p.(Val316Ile)	Loss of function	No		72	Yearly	12	I	Normal
GABRB2	c.946G>A	p.(Val316Ile)	Loss of function	No		444	Unknown	96	I	Normal
GABRB2	c.946G>A	p.(Val316Ile)	Loss of function	No		744	Unknown	132	II	Normal
GABRB2	c. 946G>a	p.(Val316Ile)	Loss of function	No		21	Unknown	Unknown	normal	Mild

## Sheet: GABRB3
Gene	C.DNA position	p. position	Functional consequence	Previously Published Functional data?	Reference (PMID)	Gender	Age at last data collection (in months)	Seizure frequency	Age at seizure onset	Gross Motor Function Classification System (GMFCS)	Intellectual disability
GABRB3	c.8delG	p.(Gly3fs*26)	Loss of function	N/A		male	56	Seizure free	37	II	Moderate
GABRB3	c.227C>G	p.(Ser76Cys)	Loss of function	Yes	35383156	male	108	Daily	9	I	Mild
GABRB3	c.238 A>G	p.(Met80Val)	Loss of function	No		male	42	Daily	4	I	Moderate
GABRB3	c.238 A>C	p.(Met80Leu)	Loss of function	No		female	21	Daily	12	normal	Normal
GABRB3	c.239T>C	p.(Met80Thr)	Loss of function	Yes	35383156	female	144	Seizure free	84	normal	Mild
GABRB3	c.239T>A	p.(Met80Lys)	Loss of function	Yes	35383156	female	84	Seizure free	16	normal	Mild
GABRB3	c.343C>T	p.(Gln115*)	Loss of function	N/A		male	96	Unknown	36	normal	Moderate
GABRB3	c.343C>T	p.(Asp120Asn)	Loss of function	Yes	35383156	male	228	Seizure free	12	normal	Moderate
GABRB3	c.358G>A	p.(Asp120Asn)	Loss of function	Yes	35383156	male	120	Seizure free	24	normal	Normal
GABRB3	c.358G>A	p.(Asp120Asn)	Loss of function	Yes	35383156	male	252	Seizure free	15	normal	Mild
GABRB3	c.372 A>C	p.(Leu124Phe)	Gain of function	Yes	35383156	female	118	Daily	2.5	V	Severe
GABRB3	c.372A>C	p.(Leu124Phe)	Gain of function	Yes	35383156	female	38	Weekly	3	V	Severe
GABRB3	c.372A>C	p.(Leu124Phe)	Gain of function	Yes	35383156	female	54	Daily	2	V	Severe
GABRB3	c.373C>G	p.(Gln125Glu)	Loss of function	No		female	429	Seizure free	42	I	Severe
GABRB3	c.380A>G	p.(Lys127Arg)	Loss of function	Yes	35383156	female	216	Seizure free	12	normal	Mild
GABRB3	c.379A>G	p.(Lys127Glu)	Loss of function	No		female	11	Ongoing (frequency unknown)	2.5	IV	Mild
GABRB3	c.380A>G	p.(Lys127Arg)	Loss of function	Yes	35383156	male	72	Seizure free	2	II	Moderate
GABRB3	c.470C>T	p.(Thr157Met)	Loss of function	Yes	35383156	female	576	--	24	normal	Normal
GABRB3	c.470C>T	p.(Thr157Met)	Loss of function	Yes	35383156	male	144	Seizure free	8	normal	Mild
GABRB3	c.470C>T	p.(Thr157Met)	Loss of function	Yes	35383156	female	176	Seizure free	6	normal	Normal
GABRB3	c.498G>T	p.(Arg166Ser)	Loss of function	Yes	35383156	male	72	--	-	I	Mild
GABRB3	c.550T>C	p.(Tyr184His)	Loss of function	Yes	35383156	male	108	Daily	10	normal	Mild
GABRB3	c.550T>C	p.(Tyr184His)	Loss of function	Yes	35383156	male	102	Seizure free	24	normal	Mild
GABRB3	c.554C>T	p.(Thr185Ile)	Gain of function	Yes	35383156	female	8	Daily	3	V	Moderate
GABRB3	c.554C>T	p.(Thr185Ile)	Gain of function	Yes	35383156	female	58	Monthly	2	V	Severe
GABRB3	c.554C>T	p.(Thr185Ile)	Gain of function	Yes	35383156	female	36	Seizure free	2.5	IV	Severe
GABRB3	c.580C>T	p.(Arg194*)	Loss of function	N/A		female	24	Seizure free	7	IV	Moderate
GABRB3	c.674T>G	p.(Phe225Cys)	Loss of function	Yes	35383156	female	180	Seizure free	2	I	Mild
GABRB3	c.695G>A	p.(Arg232Gln)	Loss of function	Yes	35383156	male	96	Seizure free	16	normal	Moderate
GABRB3	c.695G>A	p.(Arg232Gln)	Loss of function	Yes	35383156	male	144	Seizure free	9	I	Moderate
GABRB3	c.695G>C	p.(Arg232Pro)	Loss of function	Yes	35383156	female	276	Ongoing (frequency unknown)	18	I	Moderate
GABRB3	c.733T>C	p.(Tyr245His)	Gain of function	Yes	35383156	female	79	Seizure free	3	III	Severe
GABRB3	c.745C>A	p.(Gln249Lys)	Loss of function	Yes	35383156	female	228	Ongoing (frequency unknown)	144	II	Severe
GABRB3	c.758C>T	p.(Pro253Leu)	Gain of function	Yes	39642202	male	21	Daily	11	I	Severe
GABRB3	c.757C>T	p.(Pro253Ser)	Gain of function	Yes	39642202	male	82	Weekly	4	V	Severe
GABRB3	c.761C>T	p.(Ser254Phe)	Gain of function	Yes	35383156	male	45	Ongoing (frequency unknown)	3	V	Severe
GABRB3	c.767T>A	p.(Leu256Gln)	Gain of function	Yes	35383156	female	144	Ongoing (frequency unknown)	1.5	V	Severe
GABRB3	c.767T>A	p.(Leu256Gln)	Gain of function	Yes	35383156	male	144	Daily	0.03	V	Severe
GABRB3	c.778C>A	p (Leu260Met)	Gain of function	No		male	12	Unknown	4	V	Severe
GABRB3	c.778C>A	p.(Leu260Met)	Gain of function	No		male	69	Daily	4	V	Severe
GABRB3	C.838A>T	p.(Ile280Phe)	Gain of function	Yes	35383156	female	108	Weekly	5	III	Severe
GABRB3	c.838A>T	p.(lle280Phe)	Gain of function	Yes	35383156	male	26	Seizure free	5	III	Moderate
GABRB3	c.842C>T	p.(Thr281Ile)	Loss of function	Yes	35383156	female	216	Seizure free	7	II	Moderate
GABRB3	c.841A>G)	p.(Thr281Ala)	Gain of function	Yes	35383156	female	90	Ongoing (frequency unknown)	0.5	V	Severe
GABRB3	c.841A > G	p.(Thr281Ala)	Gain of function	Yes	35383156	female	108	Ongoing (frequency unknown)	0.4	V	Severe
GABRB3	c.860C>T	p.(Thr287Ile)	Gain of function	Yes	35383156	male	25	Daily	3	V	Severe
GABRB3	c.878T>A	p.(Leu293His)	Gain of function	Yes	35383156	male	84	Unknown	1	V	Severe
GABRB3	c.890C>G	p.(Ser297*)	Loss of function	N/A		male	48	Seizure free	1.3	I	Mild
GABRB3	c.896A>G	p.(Lys299Arg)	Loss of function	No		male	552	Seizure free	Unknown	normal	Normal
GABRB3	c.899T>C	p.(Ile300Thr)	Gain of function	Yes	35383156	male	12	Daily	0.03	V	Severe
GABRB3	c.902C>T	p.(Pro301Leu)	Loss of function	Yes	35383156	female	118	Seizure free	15	normal	Moderate
GABRB3	c.905A>G	p.(Tyr302Cys)	Loss of function	Yes	35383156	female	360	Daily	3	V	Severe
GABRB3	c.905A>G	p.(Tyr302Cys)	Loss of function	Yes	35383156	female	78	Yearly	12	I	Moderate
GABRB3	c.905A>G	p.(Tyr302Cys)	Loss of function	Yes	35383156	male	158	Seizure free	7	II	Moderate
GABRB3	c.905A>G	p.(Tyr302Cys)	Loss of function	Yes	35383156	male	143	Seizure free	9	I	Moderate
GABRB3	c.914C>T	p.(Ala305Val)	Gain of function	Yes	35383156	male	9	Daily	2	IV	Severe
GABRB3	c.913G>A	p.(Ala305Thr)	Gain of function	Yes	35383156	male	56	Daily	2	V	Severe
GABRB3	c.913G>A	p.(Ala305Thr)	Gain of function	Yes	35383156	female	12	Daily	2	V	Severe
GABRB3	c.913G>A	p.(Ala305Thr)	Gain of function	Yes	35383156	male	168	Ongoing (frequency unknown)	5	V	Severe
GABRB3	c.917T>C	p.(Ile306Thr)	Gain of function	Yes	35383156	female	48	Daily	4	IV	Severe
GABRB3	C.917T>C	p.(Ile306Thr)	Gain of function	Yes	35383156	female	60	Daily	5	IV	Severe
GABRB3	c.941T>G	p.(Phe314Cys)	Gain of function	No		male	26	Daily	9	V	Severe
GABRB3	c.953T>C	p.(Phe318Ser)	Loss of function	Yes	35383156	female	39	Monthly	8	II	Mild
GABRB3	c.953T>C	p.(Phe318Ser)	Loss of function	Yes	35383156	male	96	Monthly	8	III	Moderate
GABRB3	c.835+1G>A	/	Loss of function	N/A		male	182	Seizure free	2	IV	Severe
GABRB3	Deletion of exon 1-3	Deletion of exon 1-3	Loss of function	N/A		female	200	Unknown	81	IV	Moderate
GABRB3	Whole gene deletion	Whole gene deletion	Loss of function	N/A		male	108	--	-	normal	Moderate
GABRB3	missing (836-1_835+1)_(682+1_683-1)		Loss of function	N/A		female	70	Daily	31	I	Moderate
