# Supplementary material for: Predictive value of seizure onset for gross motor dysfunction in individuals with pathogenic GABRB2 and GABRB3 variants
Source: Epilepsia. 2026 Jan 28;67(4):1945–60. doi: 10.1002/epi.70096 (PMC13075610; doi:10.1002/epi.70096)
Supplement: Supplementary file 2 — TABLE S2. American College of Medical Genetics (ACMG) scoring for variant classification of individuals carrying a GABRB2 or GABRB3 variant. [file EPI-67-1945-s001.xlsx]

## Sheet: GABRB2
Gene	HGVSc	C.DNA position	p. position	p.position number only	Functional consequence		REVEL (RAW)	CADD (PHRED)	AlphaMissense	GnomAD	ClinVar	HGMD	Already published functional studies:	Classification before the currect study:	ACMG evidence criteria:	Classification after the current study:	Additional ACMG evidence criteria after the current functional studies:
GABRB2	NM_021911.3	c.236T>C	p.(Met79Thr)	79	Loss of function		0.949	25.6	0.9986 (Pathogenic)	No		PubMed: 35982159, PubMed: 33057194, PubMed: 29100083(De novo, PS2), PubMed: 25124326		Pathogenic	PS2 PS4 PM2, PP2, PP3	Pathogenic	PS3
GABRB2	NM_021911.3	c.373G>A	p.(Asp125Asn)	125	Loss of function		0.540	33	0.9947 (Pathogenic)	No		PubMed: 29100083(De novo PS2), PubMed: 31785789(De novo), PubMed: 33057194, PubMed: 35982159	Loss-of-function. functional study	Pathogenic	PS2, PS3, PS4 PM2, PP2, PP3	Pathogenic
GABRB2	NM_021911.3	c.475G>T	p.(Ala159Ser)	159	Loss of function		0.538	24.6	0.5035 (ambiguous)	No	Likely pathogenic(1); Uncertain significance(1)	PubMed: 33325057 (De novo), PubMed: 38996765	Loss-of-function. functional study	Pathogenic	PS2 PS3, PS4_Suppl., PM2,PP2	Pathogenic
GABRB2	NM_021911.3	c.481A>C	p.(Met161Leu)	161	Loss of function		0.670	25.8	0.5392 (ambiguous)	No	No	PubMed: 33325057, PubMed: 35723786, PubMed: 38996765, Another variant at the same position		Likely pathogenic	PS4 PM2,PM6,PP2	Pathogenic	PS3
GABRB2	NM_021911.3	c.516A>C	p.(Gln172His)	172	Loss of function		0.725	23.0	0.9988 (Pathogenic)	No	No	PubMed: 38996765	Loss-of-function. functional study	Likely pathogenic	PS3, PM2, PP2, PP3	Likely pathogenic
GABRB2	NM_021911.3	c.542A>T	p.(Tyr181Phe)	181	Loss of function		0.667	29.6	0.598 (Pathogenic)	No	Pathogenic	PubMed: 31269553, PubMed: 32686847, PubMed: 33325057 (De novo), PubMed: 34095830(De novo), PubMed: 37119372(De novo), PubMed: 38996765	Loss-of-function. functional study	Pathogenic	PS3, PS4, PM1, PM2,PM6,PP2,PP3	Pathogenic
GABRB2	NM_021911.3	c.547T>C	p.(Tyr183His)	183	Loss of function		0.933	28.9	0.9992 (Pathogenic)	No	VUS	PubMed: 29942082 (De novo, PS2), PubMed: 33325057, PubMed: 38996765	Loss-of-function. functional study (PubMed: 38996765)	Pathogenic	PS2, PS3, PS4_suppl, PM1, PM2,PP2,PP3	Pathogenic
GABRB2	NM_021911.3	c.671T>G	p.(Phe224Cys)	224	Loss of function		0.866	31	0.9979 (Pathogenic)	No	No	PubMed: 32686847 (De novo)		Likely pathogenic	PM2, PM6, PP2, PP3	Pathogenic	PS3
GABRB2	NM_021911.3	c.735T>A	p.(Phe245Leu)	245	Gain of function		0.881	24.4	0.9999 (Pathogenic)	No	Pathogenic/Likely pathogenic	PubMed: 33325057 (De novo), PubMed: 33057194 (De novo), PubMed: 33528536 (De novo), PubMed: 35982159, PubMed: 38996765 Another variant at the same position	Gain-of-function. functional study (PubMed: 38996765)	Pathogenic	PS2, PS3, SP4, PM1, PM2,PP2,PP3	Pathogenic
GABRB2	NM_021911.3	c.737T>C	p.(Ile246Thr)	246	Gain of function		0.861	27.9	0.967 (Pathogenic)	No	Pathogenic	PubMed: 33325057 (De novo), PubMed: 33057194 (De novo), PubMed: 35982159, PubMed: 38996765	Gain-of-function. functional study (PubMed: 38996765)	Pathogenic	PS2, PS3, PS4_suppl, PM1, PM2,PP2,PP3	Pathogenic
GABRB2	NM_021911.3	c.737T>C	p.(Ile246Thr)	246	Gain of function		0.861	27.9	0.967 (Pathogenic)	No	Pathogenic	PubMed: 33325057 (De novo), PubMed: 33057194 (De novo), PubMed: 35982159, PubMed: 38996765	Gain-of-function. functional study (PubMed: 38996765)	Pathogenic	PS2, PS3, PS4_supl, PM1, PM2,PP2,PP3	Pathogenic
GABRB2	NM_021911.3	c.740T>G	p.(Leu247Arg)	247	Gain of function		0.913	31	0.9981 (Pathogenic)	No	No	PubMed: 38996765	Gain-of-function. functional study (PubMed: 38996765)	Pathogenic	PS3, PM1, PM2, PP2, PP3	Pathogenic
GABRB2	NM_021911.3	c.742C>A	p.(Gln248Lys)	248	Loss of function		0.964	32	0.9975 (Pathogenic)	No	VUS	PubMed: 38996765	Loss-of-function. functional study (PubMed: 38996765)	Pathogenic	PS3, PM1, PM2, PP2, PP3	Pathogenic
GABRB2	NM_021911.3	c.742C>A	p.Gln248Lys	248	Loss of function		0.964	32	0.9975 (Pathogenic)	No	VUS	PubMed: 38996765	Loss-of-function. functional study (PubMed: 38996765)	Pathogenic	PS3, PM1, PM2, PP2, PP3	Pathogenic
GABRB2	NM_021911.3	c.745A>G	p.(Thr249Ala)	249	Loss of function		0.882	26.8	0.9812 (Pathogenic)	No	VUS	No	No	Likely pathogenic	PM1, PM2, PP2, PP3	Pathogenic	PS3
GABRB2	NM_021911.3	c.755C>T	p.(Pro252Leu)	252	Gain of function		0.881	30	0.9995 (Pathogenic)	No	Pathogenic	PubMed: 33325057 (De novo), PubMed: 33057194 (De novo), PubMed: 36403551, PubMed: 35982159, PubMed: 39642202	Functional study PubMed: 39642202	Pathogenic	PS2, PS3,PS4, PM1, PM2,PM5,PP2, PP3	Pathogenic
GABRB2	NM_021911.3	c.754C>G	p.(Pro252Ala)	252	Gain of function		0.929	29.9	0.9992 (Pathogenic)	No	Likely pathogenic	PubMed: 26350515, PubMed: 33057194 (De novo), PubMed: 33325057, PubMed: 35982159	No	Pathogenic	PS2,PM1, PM2,PP2,PP3	Pathogenic	PS3
GABRB2	NM_021911.3	c.763C>G	p.(Leu255Val)	255	Gain of function		0.783	23.0	0.9889 (Pathogenic)	No	No	PubMed: 33325057 (De novo), PubMed: 38158391, PubMed: 38996765	Gain-of-function. functional study (PubMed: 38996765)	Pathogenic	PS2, PS3, PM1, PM2,PP2,PP3	Pathogenic
GABRB2	NM_021911.3	c.775C>T	p.(Leu259Phe)	259	Gain of function		0.911	32	0.9974 (Pathogenic)	No	Likely pathogenic	No	No	Likely pathogenic	PM1, PM2, PP2, PP3	Pathogenic	PS3
GABRB2	NM_021911.3	c.815C>T	p.(Ala272Val)	272	Loss of function		0.790	32	0.9946 (Pathogenic)	No	VUS	Another variant at the same position	No	Likely pathogenic	PM1, PM2, PP2, PP3	Pathogenic	PS3
GABRB2	NM_021911.3	c.830T>C	p.(Leu277ser)	277	Gain of function		0.955	31	0.9998 (Pathogenic)	No	Pathogenic	PubMed: 29100083 (De novo), PubMed: 28191890 (De novo), PubMed: 28135719 (De novo), PubMed: 31785789 (De novo), PubMed: 33057194 (De novo), PubMed: 35982159, PubMed: 38996765	Gain-of-function. functional study (PubMed: 38996765)	Pathogenic	PS2, PS3, PM1, PM2, PP2, PP3	Pathogenic
GABRB2	NM_021911.3	c.830T>C	p.(Leu277ser)	277	Gain of function		0.955	31	0.9998 (Pathogenic)	No	Pathogenic	PubMed: 29100083 (De novo), PubMed: 28191890 (De novo), PubMed: 28135719 (De novo), PubMed: 31785789 (De novo), PubMed: 33057194 (De novo), PubMed: 35982159, PubMed: 38996765	Gain-of-function. functional study (PubMed: 38996765)	Pathogenic	PS2, PS3, PM1, PM2, PP2, PP3	Pathogenic
GABRB2	NM_021911.3	c.857C>T	p.(Thr286Ile)	286	Gain of function		0.948	32	0.9988 (Pathogenic)	No	Likely pathogenic	No	No	Likely pathogenic	PM1, PM2, PP2, PP3	Pathogenic	PS3
GABRB2	NM_021911.3	c.863T>C	p.(Ile288Thr)	288	Gain of function		0.934	28.3	0.9988 (Pathogenic)	No	Likely pathogenic	PubMed: 33325057 (De novo), PubMed: 38996765	Gain-of-function. functional study (PubMed: 38996765)	Pathogenic	PS2, PS3, PM1, PM2,PM5,PP2, PP3	Pathogenic
GABRB2	NM_021911.3	c.865A>C	p.(Asn289His)	289	Gain of function		0.743	27.7	0.9224 (Pathogenic)	No	No	PubMed: 38996765	Gain-of-function. functional study (PubMed: 38996765)	Pathogenic	PS3, PM1, PM2, PP2, PP3	Pathogenic
GABRB2	NM_021911.3	c.878G>C	p.(Arg293Pro)	293	Gain of function		0.935	33	0.9996 (Pathogenic)	No	Pathogenic	PubMed: 29100083, PubMed: 38996765, PubMed: 38996765	Gain-of-function. functional study (PubMed: 38996765)	Pathogenic	PS3, PM1, PM2, PP2, PP3	Pathogenic
GABRB2	NM_021911.3	c.887T>C	p.(Leu296Pro)	296	Loss of function		0.972	31	0.9998 (Pathogenic)	No	No	No	No	Likely pathogenic	PM1, PM2, PP2, PP3	Pathogenic	PS3
GABRB2	NM_021911.3	c.895A>C	p.(Ile299Leu)	299	Gain of function		0.811	27.7	0.9642 (Pathogenic)	No	3 other variant at the same position	PubMed: 33325057 (De novo), PubMed: 38008000, PubMed: 38996765, 3 other variants at the same position	Gain-of-function. functional study (PubMed: 38996765)	Pathogenic	PS2, PS3, PM1, PM2, PP2,PP3	Pathogenic
GABRB2	NM_021911.3	c.896T>G	p.(Ile299Ser)	299	Gain of function		0.941	31	0.9985 (Pathogenic)	No	Likely pathogenic	PubMed: 33325057 (De novo), PubMed: 33057194 (De novo), PubMed: 35982159, PubMed: 38996765	Gain-of-function. functional study (PubMed: 38996765)	Pathogenic	PS3, PM1, PM2, PM6,PP2,PP3	Pathogenic
GABRB2	NM_021911.3	c.899C>T	p.(Pro300Leu)	300	Loss of function		0.900	32	0.9973 (Pathogenic)	No	Pathogenic	PubMed: 33325057 (De novo), PubMed: 33057194 (De novo), PubMed: 35982159, PubMed: 38996765, PubMed: 38996765	Loss-of-function. functional study (PubMed: 38996765)	Pathogenic	PS2, PS3, PM1, PM2, PP2,PP3	Pathogenic
GABRB2	NM_021911.3	c.899C>T	p.(Pro300Leu)	300	Loss of function		0.900	32	0.9973 (Pathogenic)	No	Pathogenic	PubMed: 33325057 (De novo), PubMed: 33057194 (De novo), PubMed: 35982159, PubMed: 38996765, PubMed: 38996765	Loss-of-function. functional study (PubMed: 38996765)	Pathogenic	PS2, PS3, PM1, PM2, PP2,PP3	Pathogenic
GABRB2	NM_021911.3	c.902A>G	p.(Tyr301Cys)	301	Loss of function		0.945	29.6	0.9916 (Pathogenic)	No	Pathogenic/Likely pathogenic	PubMed: 31036916 (De novo), PubMed: 31785789 (De novo), PubMed: 33057194 (De novo), PubMed: 35718920 (De novo), PubMed: 35982159, PubMed: 38996765	Loss-of-function. functional study (PubMed: 38996765)	Pathogenic	PS3, PM1, PM2, PM6, PP2, PP3	Pathogenic
GABRB2	NM_021911.3	c.902A>G	p.(Tyr301Cys)	301	Loss of function		0.945	29.6	0.9916 (Pathogenic)	No	Pathogenic/Likely pathogenic	PubMed: 31036916 (De novo), PubMed: 31785789 (De novo), PubMed: 33057194 (De novo), PubMed: 35718920 (De novo), PubMed: 35982159, PubMed: 38996765	Loss-of-function. functional study (PubMed: 38996765)	Pathogenic	PS3, PM1, PM2, PM6, PP2, PP3	Pathogenic
GABRB2	NM_021911.3	c.902A>G	p.(Tyr301Cys)	301	Loss of function		0.945	29.6	0.9916 (Pathogenic)	No	Pathogenic/Likely pathogenic	PubMed: 31036916 (De novo), PubMed: 31785789 (De novo), PubMed: 33057194 (De novo), PubMed: 35718920 (De novo), PubMed: 35982159, PubMed: 38996765	Loss-of-function. functional study (PubMed: 38996765)	Pathogenic	PS3, PM1, PM2, PM6, PP2, PP3	Pathogenic
GABRB2	NM_021911.3	c.902A>G	p.(Tyr301Cys)	301	Loss of function		0.945	29.6	0.9916 (Pathogenic)	No	Pathogenic/Likely pathogenic	PubMed: 31036916 (De novo), PubMed: 31785789 (De novo), PubMed: 33057194 (De novo), PubMed: 35718920 (De novo), PubMed: 35982159, PubMed: 38996765	Loss-of-function. functional study (PubMed: 38996765)	Pathogenic	PS3, PM1, PM2, PM6, PP2, PP3	Pathogenic
GABRB2	NM_021911.3	c.904G>A	p.(Val302Met)	302	Gain of function		0.881	32	0.9452 (Pathogenic)	No	Pathogenic/Likely pathogenic	PubMed: 31344879 (De novo), PubMed: 33057194 (De novo), PubMed: 31607746 (De novo), PubMed: 33325057 (De novo), PubMed: 35982159, PubMed: 38996765, PubMed: 38996765, PubMed: 38996765	Gain-of-function. functional study (PubMed: 38996765)	Pathogenic	PS2, PS3, PM1, PM2,PP2, PP3	Pathogenic
GABRB2	NM_021911.3	c.904G>A	p.(Val302Met)	302	Gain of function		0.881	32	0.9452 (Pathogenic)	No	Pathogenic/Likely pathogenic	PubMed: 31344879 (De novo), PubMed: 33057194 (De novo), PubMed: 31607746 (De novo), PubMed: 33325057 (De novo), PubMed: 35982159, PubMed: 38996765, PubMed: 38996765, PubMed: 38996765	Gain-of-function. functional study (PubMed: 38996765)	Pathogenic	PS2, PS3, PM1, PM2,PP2, PP3	Pathogenic
GABRB2	NM_021911.3	c.904G>A	p.(Val302Met)	302	Gain of function		0.881	32	0.9452 (Pathogenic)	No	Pathogenic/Likely pathogenic	PubMed: 31344879 (De novo), PubMed: 33057194 (De novo), PubMed: 31607746 (De novo), PubMed: 33325057 (De novo), PubMed: 35982159, PubMed: 38996765, PubMed: 38996765, PubMed: 38996765	Gain-of-function. functional study (PubMed: 38996765)	Pathogenic	PS2, PS3, PM1, PM2,PP2, PP3	Pathogenic
GABRB2	NM_021911.3	c.908A>G	p.(Lys303Arg)	303	Gain of function		0.866	28.9	0.8777 (Pathogenic)	No	Pathogenic	PubMed: 29100083 (De novo), PubMed: 33325057 (De novo), PubMed: 38996765, PubMed: 38996765, Another variant at the same position	Gain-of-function. functional study (PubMed: 38996765)	Pathogenic	PS2, PS3, PM1, PM2,PP2, PP3	Pathogenic
GABRB2	NM_021911.3	c.908A>G	p.(Lys303Arg)	303	Gain of function		0.866	28.9	0.8777 (Pathogenic)	No	Pathogenic	PubMed: 29100083 (De novo), PubMed: 33325057 (De novo), PubMed: 38996765, PubMed: 38996765, Another variant at the same position	Gain-of-function. functional study (PubMed: 38996765)	Pathogenic	PS2, PS3, PM1, PM2, PP2, PP3	Pathogenic
GABRB2	NM_021911.3	c.908A>G	p.(Lys303Arg)	303	Gain of function		0.866	28.9	0.8777 (Pathogenic)	No	Pathogenic	PubMed: 29100083 (De novo), PubMed: 33325057 (De novo), PubMed: 38996765, PubMed: 38996765, Another variant at the same position	Gain-of-function. functional study (PubMed: 38996765)	Pathogenic	PS2, PS3, PM1, PM2, PP2, PP3	Pathogenic
GABRB2	NM_021911.3	c.910G>A	p.(Ala304Thr)	304	Gain of function		0.940	32	0.9944 (Pathogenic)	No	No	PubMed: 33325057 (De novo), PubMed: 38996765, PubMed: 38996765	Gain-of-function. functional study (PubMed: 38996765)	Pathogenic	PS2, SP3, PM1, PM2,PP2, PP3	Pathogenic
GABRB2	NM_021911.3	c.910G>A	p.(Ala304Thr)	304	Gain of function		0.940	32	0.9944 (Pathogenic)	No	No	PubMed: 33325057 (De novo), PubMed: 38996765, PubMed: 38996765	Gain-of-function. functional study (PubMed: 38996765)	Pathogenic	PS2, PS3, PM1, PM2, PP2, PP3	Pathogenic
GABRB2	NM_021911.3	c.911C>T	p. (Ala304Val)	304	Gain of function		0.946	32	0.9963 (Pathogenic)	No	Pathogenic	PubMed: 27171548, PubMed: 29100083 (De novo)	No	Likely pathogenic	PM1, PM2, PP2, PP3	Pathogenic	PS3
GABRB2	NM_021911.3	c.946G>A	p.(Val316Ile)	316	Loss of function		0.802	27	0.7228 (Pathogenic)	No	Pathogenic/Likely pathogenic	PubMed: 29100083 (De novo), PubMed: 30033060, PubMed: 30033060, PubMed: 31981491, PubMed: 31981491 (De novo), PubMed: 33325057, PubMed: 34489640 (De novo), PubMed: 35982160 (De novo), PubMed: 35982159	Functional study	Pathogenic	PS2, PS3, PS4, PM2,PP2, PP3	Pathogenic
GABRB2	NM_021911.3	c.946G>A	p.(Val316Ile)	316	Loss of function		0.802	27	0.7228 (Pathogenic)	No	Pathogenic/Likely pathogenic	PubMed: 29100083 (De novo), PubMed: 30033060, PubMed: 30033060, PubMed: 31981491, PubMed: 31981491 (De novo), PubMed: 33325057, PubMed: 34489640 (De novo), PubMed: 35982160 (De novo), PubMed: 35982159	Functional study	Pathogenic	PS2, PS3, PS4, PM2,PP2, PP3	Pathogenic
GABRB2	NM_021911.3	c.946G>A	p.(Val316Ile)	316	Loss of function		0.802	27	0.7228 (Pathogenic)	No	Pathogenic/Likely pathogenic	PubMed: 29100083 (De novo), PubMed: 30033060, PubMed: 30033060, PubMed: 31981491, PubMed: 31981491 (De novo), PubMed: 33325057, PubMed: 34489640 (De novo), PubMed: 35982160 (De novo), PubMed: 35982159	Functional study	Pathogenic	PS2, PS3, PS4, PM2,PP2, PP3	Pathogenic
GABRB2	NM_021911.3	c.946G>A	p.(Val316Ile)	316	Loss of function		0.802	27	0.7228 (Pathogenic)	No	Pathogenic/Likely pathogenic	PubMed: 29100083 (De novo), PubMed: 30033060, PubMed: 30033060, PubMed: 31981491, PubMed: 31981491 (De novo), PubMed: 33325057, PubMed: 34489640 (De novo), PubMed: 35982160 (De novo), PubMed: 35982159	Functional study	Pathogenic	PS2, PS3, PS4, PM2,PP2, PP3	Pathogenic
GABRB2	NM_021911.3	c.946G>A	p.(Val316Ile)	316	Loss of function		0.802	27	0.7228 (Pathogenic)	No	Pathogenic/Likely pathogenic	PubMed: 29100083 (De novo), PubMed: 30033060, PubMed: 30033060, PubMed: 31981491, PubMed: 31981491 (De novo), PubMed: 33325057, PubMed: 34489640 (De novo), PubMed: 35982160 (De novo), PubMed: 35982159	Functional study	Pathogenic	PS2, PS3, PS4, PM2,PP2, PP3	Pathogenic

## Sheet: GABRB3
Gene		c.DNA position	p. position	p.position number only	Functional consequence		REVEL (RAW)	CADD (PHRED)	AlphaMissense	GnomAD	ClinVar	HGMD	Already published functional studies:	Classification before the currect study:	ACMG evidence criteria:	Classification after the current functional studies:	Additional ACMG evidence criteria after the current functional studies:
GABRB3	NM_000814.6	c.8delG	p.(Gly3fs*26)	3	Loss of function			34		No	VUS	PubMed: 28053010		Pathogenic	PVS1, PS4, PM2	Pathogenic
GABRB3	NM_000814.6	c.227C>G	p.(Ser76Cys)	76	Loss of function		0.902	27.5	0.9751 (Pathogenic)	No	No	PubMed: 28053010		VUS	PM2, PP2, PP3	Likely pathogenic	PS3
GABRB3	NM_000814.6	c.239T>C	p.(Met80Thr)	80	Loss of function		0.901	25.8	0.9957 (Pathogenic)	No		No		VUS	PM2, PP2, PP3	Likely pathogenic	PS3
GABRB3	NM_000814.6	c.238 A>G	p.(Met80Val)	80	Loss of function		0.810	25.4	0.9875 (Pathogenic)	1/1608726	Pathogenic	PubMed: 31164858, PubMed: 35718920, PubMed: 37596007 (De novo PS2), Other variants at the same position		Likely pathogenic	PS2, PS4,PP2, PP3	Pathogenic	PS3
GABRB3	NM_000814.6	c.239T>A	p.(Met80Lys)	80	Loss of function		0.930	26.1	0.9858 (Pathogenic)	No	Pathogenic	PubMed: 34906499 (De novo), PubMed: 35723786, other variant at the same position		Likely pathogenic	PS4_Suppl, PM2, PM6, PP2, PP3	Pathogenic	PS3
GABRB3	NM_000814.6	c.238 A>C	p.(Met80Leu)	80	Loss of function		0.704	22.7	0.9057 (Pathogenic)	No	No	PubMed: 34698933 (De novo), PubMed: 34698933 (De novo), other variant at the same position		Likely pathogenic	PS2, PS4_Suppl, PM2, PP2, PP3	Pathogenic	PS3
GABRB3	NM_000814.6	c.343C>T	p.(Gln115*)	115	Loss of function			41		No	VUS	PubMed: 34906499, PubMed: 35718920		Likely pathogenic	PVS1, PS4, PM2	Likely pathogenic
GABRB3	NM_000814.6	c.358G>A	p.(Asp120Asn)	120	Loss of function		0.919	33	0.996 (Pathogenic)	No	Pathogenic/Likely pathogenic	PubMed: 23934111, PubMed: 27476654, PubMed: 33004838, PubMed: 34906499 (De novo), PubMed: 34698933 (De novo), PubMed: 35718920 (De novo), PubMed: 35982159	PubMed: 26950270, PubMed: 30728247, PubMed: 32467926 (Mouse model)	Pathogenic	PS3, PS4, PM2, PM6, PP2, PP3	Pathogenic
GABRB3	NM_000814.6	c.358G>A	p.(Asp120Asn)	120	Loss of function		0.919	33	0.996 (Pathogenic)	No	Pathogenic/Likely pathogenic	PubMed: 23934111, PubMed: 27476654, PubMed: 33004838, PubMed: 34906499 (De novo), PubMed: 34698933 (De novo), PubMed: 35718920 (De novo), PubMed: 35982159	PubMed: 26950270, PubMed: 30728247, PubMed: 32467926 (Mouse model)	Pathogenic	PS3, PS4, PM2, PM6, PP2, PP3	Pathogenic
GABRB3	NM_000814.6	c.358G>A	p.(Asp120Asn)	120	Loss of function		0.919	33	0.996 (Pathogenic)	No	Pathogenic/Likely pathogenic	PubMed: 23934111, PubMed: 27476654, PubMed: 33004838, PubMed: 34906499 (De novo), PubMed: 34698933 (De novo), PubMed: 35718920 (De novo), PubMed: 35982159	PubMed: 26950270, PubMed: 30728247, PubMed: 32467926 (Mouse model)	Pathogenic	PS3, PS4, PM2, PM6, PP2, PP3	Pathogenic
GABRB3	NM_000814.6	c.372 A>C	p.(Leu124Phe)	124	Gain of function		0.566	21.5	0.9103 (Pathogenic)	No	Pathogenic/Likely pathogenic	PubMed: 27864847, PubMed: 34698933 (/De novo), PubMed: 35383156		Likely pathogenic	PS2, PM2, PP2, PP3	Pathogenic	PS3
GABRB3	NM_000814.6	c.372A>C	p.(Leu124Phe)	124	Gain of function		0.566	21.5	0.9103 (Pathogenic)	No	Pathogenic/Likely pathogenic	PubMed: 27864847, PubMed: 34698933 (/De novo), PubMed: 35383156		Likely pathogenic	PS2, PM2, PP2, PP3	Pathogenic	PS3
GABRB3	NM_000814.6	c.372A>C	p.(Leu124Phe)	124	Gain of function		0.566	21.5	0.9103 (Pathogenic)	No	Pathogenic/Likely pathogenic	PubMed: 27864847, PubMed: 34698933 (/De novo), PubMed: 35383156		Likely pathogenic	PS2, PM2, PP2, PP3	Pathogenic	PS3
GABRB3	NM_000814.6	c.373C>G	p.(Gln125Glu)	125	Loss of function		0.762	29	0.76 (Pathogenic)	No	No	No		Likely pathogenic	PM2, PM5, PP3	Pathogenic	PS3
GABRB3	NM_000814.6	c.380A>G	p.(Lys127Arg)	127	Loss of function		0.762	28.2	0.5762 (Pathogenic)	No	Pathogenic(2); Uncertain significance(1)	PubMed: 28053010, PubMed: 31440721, PubMed: 31785789 (De novo), PubMed: 33057194 (De novo), PubMed: 32964447 (De novo), PubMed: 34906499, (De novo), PubMed: 35982159		Likely pathogenic	PS4, PM2, PM6, PP2, PP3	Pathogenic	PS3
GABRB3	NM_000814.6	c.380A>G	p.(Lys127Arg)	127	Loss of function		0.762	28.2	0.5762 (Pathogenic)	No	Pathogenic(2); Uncertain significance(1)	PubMed: 28053010, PubMed: 31440721, PubMed: 31785789 (De novo), PubMed: 33057194 (De novo), PubMed: 32964447 (De novo), PubMed: 34906499, (De novo), PubMed: 35982159		Likely pathogenic	PS4, PM2, PM6, PP2, PP3	Pathogenic	PS3
GABRB3	NM_000814.6	c.379A>G	p.(Lys127Glu)	127	Loss of function		0.919	29.6	0.9988 (Pathogenic)	No	Likely pathogenic	No, another variant at the same position		Likely pathogenic	PM2, PM5, PP2, PP3	Pathogenic	PS3
GABRB3	NM_000814.6	c.470C>T	p.(Thr157Met)	157	Loss of function		0.720	32	0.8203 (Pathogenic)	4/1613452	Pathogenic	PubMed: 27476654, PubMed: 34906499, PubMed: 35723786	PubMed: 28053010, PubMed: 30728247	Likely pathogenic	PS3, PS4_Suppl, PP2, PP3	Likely pathogenic
GABRB3	NM_000814.6	c.470C>T	p.(Thr157Met)	157	Loss of function		0.720	32	0.8203 (Pathogenic)	4/1613452	Pathogenic	PubMed: 27476654, PubMed: 34906499, PubMed: 35723786	PubMed: 28053010, PubMed: 30728247	Likely pathogenic	PS3, PS4_Suppl, PP2, PP3	Likely pathogenic
GABRB3	NM_000814.6	c.470C>T	p.(Thr157Met)	157	Loss of function		0.720	32	0.8203 (Pathogenic)	4/1613452	Pathogenic	PubMed: 27476654, PubMed: 34906499, PubMed: 35723786	PubMed: 28053010, PubMed: 30728247	Likely pathogenic	PS3, PS4_Suppl, PP2, PP3	Likely pathogenic
GABRB3	NM_000814.6	c.498G>T	p.(Arg166Ser)	166	Loss of function		0.534	16.62	0.9106 (Pathogenic)	No	Likely pathogenic	No		VUS	PM2, PP2, PP3	Likely pathogenic	PS3
GABRB3	NM_000814.6	c.550T>C	p.(Tyr184His)	184	Loss of function		0.952	29.6	0.9989 (Pathogenic)	No	Pathogenic	PubMed: 28053010	PubMed: 28053010	Pathogenic	PS3, PM1, PM2, PP2, PP3	Pathogenic
GABRB3	NM_000814.6	c.550T>C	p.(Tyr184His)	184	Loss of function		0.952	29.6	0.9989 (Pathogenic)	No	Pathogenic	PubMed: 28053010	PubMed: 28053010	Pathogenic	PS3, PM1, PM2, PP2, PP3	Pathogenic
GABRB3	NM_000814.6	c.554C>T	p.(Thr185Ile)	185	Gain of function		0.905	32	0.9941 (Pathogenic)	No	Pathogenic	PubMed: 28053010, PubMed: 33057194 (de novo), PubMed: 34698933 (De novo), PubMed: 36212160, PubMed: 35982159		Pathogenic	PS2, PM1, PM2, PP2, PP3	Pathogenic	PS3
GABRB3	NM_000814.6	c.554C>T	p.(Thr185Ile)	185	Gain of function		0.905	32	0.9941 (Pathogenic)	No	Pathogenic	PubMed: 28053010, PubMed: 33057194 (de novo), PubMed: 34698933 (De novo), PubMed: 36212160, PubMed: 35982159		Pathogenic	PS2, PM1, PM2, PP2, PP3	Pathogenic	PS3
GABRB3	NM_000814.6	c.554C>T	p.(Thr185Ile)	185	Gain of function		0.905	32	0.9941 (Pathogenic)	No	Pathogenic	PubMed: 28053010, PubMed: 33057194 (de novo), PubMed: 34698933 (De novo), PubMed: 36212160, PubMed: 35982159		Pathogenic	PS2, PM1, PM2, PP2, PP3	Pathogenic	PS3
GABRB3	NM_000814.6	c.580C>T	p.(Arg194*)	194	Loss of function			41		1/1614090	Pathogenic	PubMed: 33585817		Likely pathogenic	PVS1, PS4	Likely pathogenic
GABRB3	NM_000814.6	c.674T>G	p.(Phe225Cys)	225	Loss of function		0.870	29.8	0.9943 (Pathogenic)	No	Likely pathogenic	PubMed: 34906499 (De novo), PubMed: 35718920 (De novo)		Likely pathogenic	PS4_Suppl, PM2, PM6, PP2, PP3	Pathogenic	PS3
GABRB3	NM_000814.6	c.695G>A	p.(Arg232Gln)	232	Loss of function		0.776	31	0.837 (Pathogenic)	No	Pathogenic/Likely pathogenic	PubMed: 28544625 (De novo), PubMed: 31440721, PubMed: 34906499 (De novo), PubMed: 34698933, (De novo), PubMed: 35718920 (De novo), another vairant at the same position	PubMed: 31435640	Pathogenic	PS2, PS3, PS4, PM2, PP2, PP3	Pathogenic
GABRB3	NM_000814.6	c.695G>C	p.(Arg232Pro)	232	Loss of function		0.858	33	0.9993 (Pathogenic)	No	Likely pathogenic	PubMed: 34906499 (De novo)		Likely pathogenic	PM2, PM6, PP2, PP3	Pathogenic	PS3
GABRB3	NM_000814.6	c.695G>A	p.(Arg232Gln)	232	Loss of function		0.776	31	0.837 (Pathogenic)	No	Pathogenic/Likely pathogenic	PubMed: 28544625 (De novo), PubMed: 31440721, PubMed: 34906499 (De novo), PubMed: 34698933, (De novo), PubMed: 35718920 (De novo), another vairant at the same position	PubMed: 31435640	Pathogenic	PS3, PS4, PM2, PM6, PP2, PP3	Pathogenic
GABRB3	NM_000814.6	c.733T>C	p.(Tyr245His)	245	Gain of function		0.921	29.5	0.9921 (Pathogenic)	No	Likely pathogenic	PubMed: 34698933 (De novo), PubMed: 35383156		Pathogenic	PS2, PS4_Suppl, PM1, PM2, PP2, PP3	Pathogenic	PS3
GABRB3	NM_000814.6	c.745C>A	p.(Gln249Lys)	249	Loss of function		0.914	32	0.9915 (Pathogenic)	No	Pathogenic	PubMed: 27476654, Another variant at the same position		Likely pathogenic	PM1, PM2, PM5, PP2, PP3	Pathogenic	PS3
GABRB3	NM_000814.6	c.758C>T	p.(Pro253Leu)	253	Gain of function		0.958	31	0.9975 (Pathogenic)	No	Pathogenic/Likely pathogenic	PubMed: 28053010, other variants at the same position	PubMed: 39642202	Pathogenic	PS3, PM1, PM2, PM5, PP2, PP3	Pathogenic
GABRB3	NM_000814.6	c.757C>T	p.(Pro253Ser)	253	Gain of function		0.966	29.2	0.9992 (Pathogenic)	No	No	PubMed: 34698933 (De novo), other variants at the same position	PubMed: 39642202	Pathogenic	PS2, PS3, PM1, PM2, PM5, PP2, PP3	Pathogenic
GABRB3	NM_000814.6	c.761C>T	p.(Ser254Phe)	254	Gain of function		0.870	31	0.9975 (Pathogenic)	No	Pathogenic/Likely pathogenic	PubMed: 27864847, PubMed: 28053010, PubMed: 30185235 (De novo), PubMed: 33057194 (De novo), PubMed: 34698933 (De novo), PubMed: 35982159	PubMed: 30728247	Pathogenic	PS2, PS3, PS4, PM1, PM2, PP2, PP3	Pathogenic
GABRB3	NM_000814.6	c.767T>A	p.(Leu256Gln)	256	Gain of function		0.905	27.1	0.9988 (Pathogenic)	No	Likely pathogenic	PubMed: 27476654, PubMed: 28053010,	PubMed: 28053010, PubMed: 31435640	Pathogenic	PS3, PS4_Suppl., PM1, PM2, PP2, PP3	Pathogenic
GABRB3	NM_000814.6	c.767T>A	p.(Leu256Gln)	256	Gain of function		0.905	27.1	0.9988 (Pathogenic)	No	Likely pathogenic	PubMed: 27476654, PubMed: 28053010,	PubMed: 28053010, PubMed: 31435640	Pathogenic	PS3, PS4_Suppl, PM1, PM2, PP2, PP3	Pathogenic
GABRB3	NM_000814.6	c.778C>A	p (Leu260Met)	260	Gain of function		0.644	24.9	0.9317 (Pathogenic)	No	Uncertain significance	PubMed: 39915231 (De novo)		Likely pathogenic	PM1, PM2, PM6, PP2, PP3	Pathogenic	PS3
GABRB3	NM_000814.6	c.778C>A	p.(Leu260Met)	260	Gain of function		0.644	24.9	0.9317 (Pathogenic)	No	Uncertain significance	PubMed: 39915231 (De novo)		Likely pathogenic	PM1, PM2, PM6, PP2, PP3	Pathogenic	PS3
GABRB3	NM_000814.6	c.838A>T	p.(Ile280Phe)	280	Gain of function		0.958	26.8	0.9968 (Pathogenic)	No	Likely pathogenic	PubMed: 33726816		Likely pathogenic	PM1, PM2, PP2, PP3	Pathogenic	PS3
GABRB3	NM_000814.6	c.838A>T	p.(lle280Phe)	280	Gain of function		0.958	26.8	0.9968 (Pathogenic)	No	Likely pathogenic	PubMed: 33726816		Likely pathogenic	PM1, PM2, PP2, PP3	Pathogenic	PS3
GABRB3	NM_000814.6	c.842C>T	p.(Thr281Ile)	281	Loss of function		0.953	29.5	0.9981 (Pathogenic)	No	No	No, another variant at the same position		Likely pathogenic	PM1, PM2, PM5, PP2, PP3	Pathogenic	PS3
GABRB3	NM_000814.6	c.841A>G	p.(Thr281Ala)	281	Gain of function		0.950	25.3	0.9928 (Pathogenic)	No	Likely pathogenic(1); Uncertain significance(2)	PubMed: 29444535, another variant at the same position	PubMed: 31435640	Pathogenic	PS3, PM1, PM2, PM5, PP2, PP3	Pathogenic
GABRB3	NM_000814.6	c.841A>G	p.(Thr281Ala)	281	Gain of function		0.950	25.3	0.9928 (Pathogenic)	No	Likely pathogenic(1); Uncertain significance(2)	PubMed: 29444535, another variant at the same position	PubMed: 31435640	Pathogenic	PS3, PM1, PM2, PM5, PP2, PP3	Pathogenic
GABRB3	NM_000814.6	c.860C>T	p.(Thr287Ile)	287	Gain of function		0.950	31	0.9955 (Pathogenic)	No	Pathogenic	PubMed: 26993267, PubMed: 26645412, PubMed: 34698933 (De novo)	PubMed: 33585817	Likely pathogenic	PS4_Suppl, PM1, PM2, PP2, PP3	Pathogenic
GABRB3	NM_000814.6	c.878T>A	p.(Leu293His)	293	Gain of function		0.931	28.5	0.9969 (Pathogenic)	No	No	PubMed: 27476654		Likely pathogenic	PM1, PM2, PP2, PP3	Pathogenic	PS3
GABRB3	NM_000814.6	c.890C>G	p.(Ser297*)	297	Loss of function		0.991	32	0.9993 (Pathogenic)	No	No	No		Likely pathogenic	PVS1, PM2	Likely pathogenic
GABRB3	NM_000814.6	c.896A>G	p.(Lys299Arg)	299	Loss of function		0.520	22.7	0.1634 (Benign)	No	Uncertain significance	No, another variant at the same position		Likely pathogenic	PM1, PM2, PM5, PP2, PP3	Pathogenic	PS3
GABRB3	NM_000814.6	c.899T>C	p.(Ile300Thr)	300	Gain of function		0.919	27.8	0.9975 (Pathogenic)	No	No	PubMed: 31319422 (De novo)		Pathogenic	PS2, PM1, PM2, PP2, PP3	Pathogenic	PS3
GABRB3	NM_000814.6	c.902C>T	p.(Pro301Leu)	301	Loss of function		0.883	32	0.9896 (Pathogenic)	No	Likely pathogenic	PubMed: 28053010, PubMed: 29961870	PubMed: 29961870	Pathogenic	PS3, PS4_Suppl, PM1, PM2, PP2, PP3	Pathogenic
GABRB3	NM_000814.6	c.905A>G	p.(Tyr302Cys)	302	Loss of function		0.984	28.1	0.9741 (Pathogenic)	No	Pathogenic/Likely pathogenic	PubMed: 23934111, PubMed: 29141310, PubMed: 29186148 (De novo), PubMed: 35982159	PubMed: 26950270 (LoF), PubMed: 28053010, PubMed: 30728247, PubMed: 31435640	Pathogenic	PS2, PS3, PS4, PM1, PM2, PP2, PP3	Pathogenic
GABRB3	NM_000814.6	c.905A>G	p.(Tyr302Cys)	302	Loss of function		0.984	28.1	0.9741 (Pathogenic)	No	Pathogenic/Likely pathogenic	PubMed: 23934111, PubMed: 29141310, PubMed: 29186148 (De novo), PubMed: 35982159	PubMed: 26950270 (LoF), PubMed: 28053010, PubMed: 30728247, PubMed: 31435640	Pathogenic	PS2, PS3, PS4, PM1, PM2, PP2, PP3	Pathogenic
GABRB3	NM_000814.6	c.905A>G	p.(Tyr302Cys)	302	Loss of function		0.984	28.1	0.9741 (Pathogenic)	No	Pathogenic/Likely pathogenic	PubMed: 23934111, PubMed: 29141310, PubMed: 29186148 (De novo), PubMed: 35982159	PubMed: 26950270 (LoF), PubMed: 28053010, PubMed: 30728247, PubMed: 31435640	Pathogenic	PS2, PS3, PS4, PM1, PM2, PP2, PP3	Pathogenic
GABRB3	NM_000814.6	c.905A>G	p.(Tyr302Cys)	302	Loss of function		0.984	28.1	0.9741 (Pathogenic)	No	Pathogenic/Likely pathogenic	PubMed: 23934111, PubMed: 29141310, PubMed: 29186148 (De novo), PubMed: 35982159	PubMed: 26950270 (LoF), PubMed: 28053010, PubMed: 30728247, PubMed: 31435640	Pathogenic	PS2, PS3, PS4, PM1, PM2, PP2, PP3	Pathogenic
GABRB3	NM_000814.6	c.914C>T	p.(Ala305Val)	305	Gain of function		0.944	32	0.9943 (Pathogenic)	No	Pathogenic/Likely pathogenic	PubMed: 26544041, PubMed: 34698933 (De novo)	PubMed: 29162865, PubMed: 31435640	Pathogenic	PS2, PS3, PS4_Suppl, PM1, PM2, PP2, PP3	Pathogenic
GABRB3	NM_000814.6	c.913G>A	p.(Ala305Thr)	305	Gain of function		0.933	32	0.9903 (Pathogenic)	No	Pathogenic	PubMed: 27476654, PubMed: 34698933 (De novo), PubMed: 35383156, PubMed: 35718920 (De novo), PubMed: 37593999		Pathogenic	PS2, PS4, PM1, PM2, PP2, PP3	Pathogenic	PS3
GABRB3	NM_000814.6	c.913G>A	p.(Ala305Thr)	305	Gain of function		0.933	32	0.9903 (Pathogenic)	No	Pathogenic	PubMed: 27476654, PubMed: 34698933 (De novo), PubMed: 35383156, PubMed: 35718920 (De novo), PubMed: 37593999		Pathogenic	PS2, PS4, PM1, PM2, PP2, PP3	Pathogenic	PS3
GABRB3	NM_000814.6	c.913G>A	p.(Ala305Thr)	305	Gain of function		0.933	32	0.9903 (Pathogenic)	No	Pathogenic	PubMed: 27476654, PubMed: 34698933 (De novo), PubMed: 35383156, PubMed: 35718920 (De novo), PubMed: 37593999		Pathogenic	PS2, PS4, PM1, PM2, PP2, PP3	Pathogenic	PS3
GABRB3	NM_000814.6	c.917T>C	p.(Ile306Thr)	306	Gain of function		0.955	28.6	0.9618 (Pathogenic)	No	Likely pathogenic	PubMed: 25533962 (De novo), PubMed: 28191890 (De novo), PubMed: 31785789 (De novo), PubMed: 33057194 (De novo), PubMed: 35982159		Pathogenic	PS2, PS4, PM2, PP2, PP3	Pathogenic	PS3
GABRB3	NM_000814.6	C.917T>C	p.(Ile306Thr)	306	Gain of function		0.955	28.6	0.9618 (Pathogenic)	No	Likely pathogenic	PubMed: 25533962 (De novo), PubMed: 28191890 (De novo), PubMed: 31785789 (De novo), PubMed: 33057194 (De novo), PubMed: 35982159		Pathogenic	PS2, PS4, PM2, PP2, PP3	Pathogenic	PS3
GABRB3	NM_000814.6	c.941T>G	p.(Phe314Cys)	314	Gain of function		0.926	31	0.994 (Pathogenic)	No	No	No		VUS	PM2, PP2, PP3	Likely pathogenic	PS3
GABRB3	NM_000814.6	c.953T>C	p.(Phe318Ser)	318	Loss of function		0.956	32	0.9967 (Pathogenic)	No	No	PubMed: 35383156		VUS	PM2, PP2, PP3	Likely pathogenic	PS3
GABRB3	NM_000814.6	c.953T>C	p.(Phe318Ser)	318	Loss of function		0.956	32	0.9967 (Pathogenic)	No	No	PubMed: 35383156		VUS	PM2, PP2, PP3	Likely pathogenic	PS3
GABRB3	NM_000814.6	c.835+1G>A	/	/	Loss of function					1/1613418	No	No		Likely pathogenic	PSV1, PS4_Suppl., PP3	Likely pathogenic
GABRB3	NM_000814.6	Deletion of exon 1-3	Deletion of exon 1-3	Deletion of exon 1-3	Loss of function					No	No	PubMed: 35383156		Pathogenic	PVS1, PS4, PM2	Pathogenic
GABRB3	NM_000814.6	Whole gene deletion	Whole gene deletion	Whole gene deletion	Loss of function					No		PubMed: 11198279		Pathogenic	PVS1, PS4, PM2	Pathogenic
GABRB3	NM_000814.6	missing (836-1_835+1)_(682+1_683-1)	Deletion of exon 7		Loss of function					No	No	No		Pathogenic	PVS1, PS4, PM2	Pathogenic
